# Supplementary material for: Predictors of Loneliness in Parkinson's Disease and Craniocervical Dystonia
Source: Mov Disord Clin Pract. 2025 Apr 29;12(9):1302–12. doi: 10.1002/mdc3.70098 (PMC12481432; doi:10.1002/mdc3.70098)
Supplement: Supplementary file 2 — Data S2. Zero correlations between the variables in the regression model for Parkinson's disease and focal/segmental craniocervical dystonia. [file MDC3-12-1302-s001.xlsx]

## Sheet: PD zero correlations
		Zero correlations of the variables in the regression model for Parkinson's disease																					Loneliness in PD and craniocervical dystonia
	Pearson Correlation		Loneliness Scale	Age	Gender	Months since diagnosis	Brief Resilience Scale	Trait Hope Angency	Life Orientation Total Score	Stigma Scale	EQ5D-Mobility	EQ5D-Pain/ Discomfort	EPQ-SF: Extraversion	Hospital Anxiety and Depression Score- Anxiety	Hospital Anxiety and Depression Score-Depression	Social Support Scale: Practical Support Qunatity	Social Support Scale: Practical Support Quality	Social Support Scale: Emotional Support Qunatity	Social Support Scale: Emotional Support Quality	PDQ-8 Total Score	Apathy Scale: Cognitive Aspects	Apathy Scale: General Apathy	Non-Motor Symptoms of PD
		Loneliness Scale	1	0.042	0.352	0.162	-0.137	-0.281	-0.417	0.735	0.207	0.285	-0.111	0.405	0.497	-0.081	-0.527	-0.227	-0.606	0.418	-0.044	-0.071	0.217
		Age	0.042	1	-0.203	-0.033	-0.235	-0.136	0.079	-0.022	0.248	-0.073	-0.058	0.066	0.132	-0.26	0.032	-0.143	0.099	0.223	-0.087	-0.038	-0.059
		Gender	0.352	-0.203	1	0.075	0.036	0.06	-0.051	0.293	0.008	0.167	0.051	0.217	0.06	0.028	-0.183	0.049	-0.336	0.307	0.168	-0.179	-0.063
		Months since diagnosis	0.162	-0.033	0.075	1	-0.147	-0.308	-0.166	0.324	0.295	0.299	-0.154	0.195	0.097	0.174	0.056	0.118	0.075	0.213	-0.104	0.138	0.168
		Brief Resilience Scale	-0.137	-0.235	0.036	-0.147	1	0.147	0.255	-0.224	-0.316	-0.152	-0.088	-0.454	-0.407	0.009	0.038	0.062	-0.13	-0.391	0.338	-0.209	-0.13
		Trait Hope Angency	-0.281	-0.136	0.06	-0.308	0.147	1	0.422	-0.28	-0.311	-0.032	0.338	-0.271	-0.31	-0.243	0.144	-0.053	0.079	-0.142	0.223	-0.147	0.002
		Life Orientation Total Score	-0.417	0.079	-0.051	-0.166	0.255	0.422	1	-0.34	-0.185	-0.341	0.113	-0.482	-0.46	-0.105	0.228	0.089	0.296	-0.265	-0.108	0.097	-0.145
		Stigma Scale	0.735	-0.022	0.293	0.324	-0.224	-0.28	-0.34	1	0.326	0.505	-0.137	0.49	0.536	0.012	-0.335	-0.145	-0.333	0.592	-0.095	0.115	0.145
		EQ5D-Mobility	0.207	0.248	0.008	0.295	-0.316	-0.311	-0.185	0.326	1	0.565	-0.168	0.462	0.477	-0.041	-0.056	-0.141	0.021	0.624	0.049	-0.082	0.321
		EQ5D-Pain/ Discomfort	0.285	-0.073	0.167	0.299	-0.152	-0.032	-0.341	0.505	0.565	1	0.149	0.6	0.503	0.123	-0.031	-0.033	-0.078	0.648	0.124	-0.113	0.262
		EPQ-SF: Extraversion	-0.111	-0.058	0.051	-0.154	-0.088	0.338	0.113	-0.137	-0.168	0.149	1	0.065	-0.012	-0.06	-0.002	-0.082	-0.022	0.054	0.021	-0.179	-0.055
		Hospital Anxiety and Depression Score- Anxiety	0.405	0.066	0.217	0.195	-0.454	-0.271	-0.482	0.49	0.462	0.6	0.065	1	0.713	-0.033	-0.148	-0.158	-0.132	0.674	-0.014	-0.004	0.153
		Hospital Anxiety and Depression Score- Depression	0.497	0.132	0.06	0.097	-0.407	-0.31	-0.46	0.536	0.477	0.503	-0.012	0.713	1	-0.14	-0.29	-0.165	-0.117	0.625	-0.048	-0.026	0.4
		Social Support Scale: Practical Support Qunatity	-0.081	-0.26	0.028	0.174	0.009	-0.243	-0.105	0.012	-0.041	0.123	-0.06	-0.033	-0.14	1	0.078	0.758	0.041	-0.15	-0.023	-0.002	0.006
		Social Support Scale: Practical Support Quality	-0.527	0.032	-0.183	0.056	0.038	0.144	0.228	-0.335	-0.056	-0.031	-0.002	-0.148	-0.29	0.078	1	0.213	0.8	-0.04	0.033	0.044	0.125
		Social Support Scale: Emotional Support Qunatity	-0.227	-0.143	0.049	0.118	0.062	-0.053	0.089	-0.145	-0.141	-0.033	-0.082	-0.158	-0.165	0.758	0.213	1	0.225	-0.2	-0.112	0.102	0.099
		Social Support Scale: Emotional Support Quality	-0.606	0.099	-0.336	0.075	-0.13	0.079	0.296	-0.333	0.021	-0.078	-0.022	-0.132	-0.117	0.041	0.8	0.225	1	-0.124	-0.134	0.232	0.076
		PDQ-8 Total Score	0.418	0.223	0.307	0.213	-0.391	-0.142	-0.265	0.592	0.624	0.648	0.054	0.674	0.625	-0.15	-0.04	-0.2	-0.124	1	0.044	-0.013	0.135
		Apathy Scale: Cognitive Aspects	-0.044	-0.087	0.168	-0.104	0.338	0.223	-0.108	-0.095	0.049	0.124	0.021	-0.014	-0.048	-0.023	0.033	-0.112	-0.134	0.044	1	-0.558	0.096
		Apathy Scale: General Apathy	-0.071	-0.038	-0.179	0.138	-0.209	-0.147	0.097	0.115	-0.082	-0.113	-0.179	-0.004	-0.026	-0.002	0.044	0.102	0.232	-0.013	-0.558	1	-0.02
		Non-Motor Symptoms of PD	0.217	-0.059	-0.063	0.168	-0.13	0.002	-0.145	0.145	0.321	0.262	-0.055	0.153	0.4	0.006	0.125	0.099	0.076	0.135	0.096	-0.02	1
	Sig. (1-tailed)	Loneliness Scale	.	0.382	0.005	0.124	0.164	0.021	<.001	<.001	0.069	0.019	0.214	0.001	<.001	0.283	<.001	0.051	<.001	<.001	0.377	0.306	0.059
		Age	0.382	.	0.073	0.406	0.045	0.166	0.288	0.439	0.037	0.301	0.34	0.321	0.173	0.03	0.411	0.153	0.24	0.055	0.267	0.395	0.336
		Gender	0.005	0.073	.	0.297	0.398	0.336	0.358	0.017	0.477	0.116	0.359	0.06	0.335	0.421	0.095	0.365	0.007	0.013	0.115	0.1	0.328
		Months since diagnosis	0.124	0.406	0.297	.	0.146	0.012	0.117	0.009	0.016	0.015	0.136	0.08	0.244	0.107	0.346	0.2	0.296	0.063	0.23	0.162	0.114
		Brief Resilience Scale	0.164	0.045	0.398	0.146	.	0.147	0.033	0.053	0.011	0.138	0.265	0	0.001	0.475	0.394	0.33	0.176	0.002	0.007	0.067	0.177
		Trait Hope Angency	0.021	0.166	0.336	0.012	0.147	.	0.001	0.021	0.012	0.41	0.007	0.025	0.012	0.04	0.152	0.354	0.288	0.155	0.054	0.147	0.493
		Life Orientation Total Score	0.001	0.288	0.358	0.117	0.033	0.001	.	0.006	0.093	0.006	0.209	0	0	0.226	0.05	0.263	0.016	0.027	0.222	0.246	0.15
		Stigma Scale	0	0.439	0.017	0.009	0.053	0.021	0.006	.	0.009	0	0.164	0	0	0.465	0.007	0.149	0.007	0	0.25	0.206	0.149
		EQ5D-Mobility	0.069	0.037	0.477	0.016	0.011	0.012	0.093	0.009	.	0	0.114	0	0	0.386	0.344	0.157	0.439	0	0.364	0.279	0.01
		EQ5D-Pain/ Discomfort	0.019	0.301	0.116	0.015	0.138	0.41	0.006	0	0	.	0.143	0	0	0.19	0.411	0.406	0.289	0	0.187	0.21	0.029
		EPQ-SF: Extraversion	0.214	0.34	0.359	0.136	0.265	0.007	0.209	0.164	0.114	0.143	.	0.323	0.466	0.336	0.496	0.28	0.437	0.351	0.441	0.1	0.347
		Hospital Anxiety and Depression Score- Anxiety	0.001	0.321	0.06	0.08	0	0.025	0	0	0	0	0.323	.	0	0.408	0.146	0.13	0.172	0	0.46	0.489	0.137
		Hospital Anxiety and Depression Score- Depression	0	0.173	0.335	0.244	0.001	0.012	0	0	0	0	0.466	0	.	0.158	0.017	0.119	0.203	0	0.366	0.427	0.001
		Social Support Scale: Practical Support Qunatity	0.283	0.03	0.421	0.107	0.475	0.04	0.226	0.465	0.386	0.19	0.336	0.408	0.158	.	0.29	0	0.385	0.142	0.435	0.494	0.482
		Social Support Scale: Practical Support Quality	0	0.411	0.095	0.346	0.394	0.152	0.05	0.007	0.344	0.411	0.496	0.146	0.017	0.29	.	0.062	0	0.387	0.408	0.377	0.187
		Social Support Scale: Emotional Support Qunatity	0.051	0.153	0.365	0.2	0.33	0.354	0.263	0.149	0.157	0.406	0.28	0.13	0.119	0	0.062	.	0.052	0.075	0.213	0.234	0.241
		Social Support Scale: Emotional Support Quality	0	0.24	0.007	0.296	0.176	0.288	0.016	0.007	0.439	0.289	0.437	0.172	0.203	0.385	0	0.052	.	0.189	0.17	0.047	0.293
		PDQ-8 Total Score	0.001	0.055	0.013	0.063	0.002	0.155	0.027	0	0	0	0.351	0	0	0.142	0.387	0.075	0.189	.	0.377	0.462	0.168
		Apathy Scale: Cognitive Aspects	0.377	0.267	0.115	0.23	0.007	0.054	0.222	0.25	0.364	0.187	0.441	0.46	0.366	0.435	0.408	0.213	0.17	0.377	.	0	0.248
		Apathy Scale: General Apathy	0.306	0.395	0.1	0.162	0.067	0.147	0.246	0.206	0.279	0.21	0.1	0.489	0.427	0.494	0.377	0.234	0.047	0.462	0	.	0.442
		Non-Motor Symptoms of PD	0.059	0.336	0.328	0.114	0.177	0.493	0.15	0.149	0.01	0.029	0.347	0.137	0.001	0.482	0.187	0.241	0.293	0.168	0.248	0.442	.

## Sheet: Dystonia zero correlations
																			Loneliness in PD and craniocervical dystonia
		Zero correlation of the variables in the regression model for focal/segmental craniocervical dystonia
			Loneliness Scale	Age	Gender	Months since diagnosis	Brief Resilience Scale	Trait Hope Angency	Life Orientation Total Score	Stigma Scale	EQ5D-Mobility	EQ5D-Pain/ Discomfort	EPQ-SF: Extraversion	Hospital Anxiety and Depression Score- Anxiety	Hospital Anxiety and Depression Score- Depression	Social Support Scale: Practical Support Qunatity	Social Support Scale: Practical Support Quality	Social Support Scale: Emotional Support Qunatity	Social Support Scale: Emotional Support Quality
	Pearson Correlation	Loneliness Scale	1	-0.354	0.233	0.208	-0.515	-0.291	-0.423	0.679	-0.106	0.185	-0.131	0.59	0.67	-0.25	-0.346	-0.252	-0.532
		Age	-0.354	1	-0.109	0.004	-0.055	-0.097	0.189	-0.363	0.416	-0.065	-0.382	-0.392	-0.382	-0.157	0.132	-0.242	0.358
		Gender	0.233	-0.109	1	0.111	0.023	0.089	0.11	0.113	-0.233	-0.14	0.05	0.144	0.156	-0.115	0.125	0.025	-0.006
		Months since diagnosis	0.208	0.004	0.111	1	-0.109	-0.128	-0.311	0.256	0.166	-0.132	-0.309	0.186	0.101	0.003	-0.177	-0.141	-0.07
		Brief Resilience Scale	-0.515	-0.055	0.023	-0.109	1	0.494	0.48	-0.43	-0.16	-0.159	0.35	-0.406	-0.27	0.273	-0.042	0.306	-0.059
		Trait Hope Angency	-0.291	-0.097	0.089	-0.128	0.494	1	0.299	-0.223	-0.267	-0.284	0.218	-0.204	-0.186	0.257	-0.132	0.262	-0.031
		Life Orientation Total Score	-0.423	0.189	0.11	-0.311	0.48	0.299	1	-0.427	-0.075	-0.283	0.269	-0.531	-0.448	0.302	0.168	0.126	0.175
		Stigma Scale	0.679	-0.363	0.113	0.256	-0.43	-0.223	-0.427	1	0.082	0.382	-0.034	0.689	0.543	-0.16	-0.236	-0.144	-0.321
		EQ5D-Mobility	-0.106	0.416	-0.233	0.166	-0.16	-0.267	-0.075	0.082	1	0.277	-0.278	-0.032	0.23	-0.083	0.218	-0.198	0.262
		EQ5D-Pain/ Discomfort	0.185	-0.065	-0.14	-0.132	-0.159	-0.284	-0.283	0.382	0.277	1	-0.119	0.323	0.237	0.154	-0.077	0.153	-0.085
		EPQ-SF: Extraversion	-0.131	-0.382	0.05	-0.309	0.35	0.218	0.269	-0.034	-0.278	-0.119	1	-0.011	-0.004	0.091	0.2	0.263	0.108
		Hospital Anxiety and Depression Score- Anxiety	0.59	-0.392	0.144	0.186	-0.406	-0.204	-0.531	0.689	-0.032	0.323	-0.011	1	0.515	-0.294	-0.195	-0.171	-0.379
		Hospital Anxiety and Depression Score- Depression	0.67	-0.382	0.156	0.101	-0.27	-0.186	-0.448	0.543	0.23	0.237	-0.004	0.515	1	-0.287	-0.273	-0.277	-0.472
		Social Support Scale: Practical Support Qunatity	-0.25	-0.157	-0.115	0.003	0.273	0.257	0.302	-0.16	-0.083	0.154	0.091	-0.294	-0.287	1	0.05	0.679	0.125
		Social Support Scale: Practical Support Quality	-0.346	0.132	0.125	-0.177	-0.042	-0.132	0.168	-0.236	0.218	-0.077	0.2	-0.195	-0.273	0.05	1	0.062	0.863
		Social Support Scale: Emotional Support Qunatity	-0.252	-0.242	0.025	-0.141	0.306	0.262	0.126	-0.144	-0.198	0.153	0.263	-0.171	-0.277	0.679	0.062	1	0.104
		Social Support Scale: Emotional Support Quality	-0.532	0.358	-0.006	-0.07	-0.059	-0.031	0.175	-0.321	0.262	-0.085	0.108	-0.379	-0.472	0.125	0.863	0.104	1
	Sig. (1-tailed)	Loneliness Scale	.	0.017	0.085	0.112	<.001	0.043	0.005	<.001	0.27	0.14	0.223	<.001	<.001	0.07	0.019	0.069	<.001
		Age	0.017	.	0.264	0.492	0.374	0.287	0.135	0.015	0.006	0.353	0.011	0.009	0.011	0.181	0.221	0.078	0.016
		Gender	0.085	0.264	.	0.26	0.448	0.302	0.261	0.257	0.086	0.208	0.387	0.201	0.182	0.252	0.235	0.443	0.486
		Months since diagnosis	0.112	0.492	0.26	.	0.263	0.229	0.033	0.066	0.166	0.221	0.033	0.139	0.278	0.494	0.151	0.206	0.342
		Brief Resilience Scale	0.001	0.374	0.448	0.263	.	0.001	0.002	0.004	0.176	0.177	0.018	0.007	0.055	0.054	0.405	0.035	0.367
		Trait Hope Angency	0.043	0.287	0.302	0.229	0.001	.	0.038	0.096	0.058	0.047	0.101	0.116	0.139	0.065	0.221	0.061	0.429
		Life Orientation Total Score	0.005	0.135	0.261	0.033	0.002	0.038	.	0.005	0.333	0.047	0.057	0	0.003	0.037	0.164	0.232	0.153
		Stigma Scale	0	0.015	0.257	0.066	0.004	0.096	0.005	.	0.317	0.011	0.422	0	0	0.176	0.083	0.201	0.028
		EQ5D-Mobility	0.27	0.006	0.086	0.166	0.176	0.058	0.333	0.317	.	0.051	0.05	0.426	0.088	0.315	0.101	0.123	0.061
		EQ5D-Pain/ Discomfort	0.14	0.353	0.208	0.221	0.177	0.047	0.047	0.011	0.051	.	0.244	0.028	0.082	0.185	0.327	0.187	0.311
		EPQ-SF: Extraversion	0.223	0.011	0.387	0.033	0.018	0.101	0.057	0.422	0.05	0.244	.	0.475	0.49	0.298	0.121	0.061	0.265
		Hospital Anxiety and Depression Score- Anxiety	0	0.009	0.201	0.139	0.007	0.116	0	0	0.426	0.028	0.475	.	0.001	0.041	0.128	0.159	0.011
		Hospital Anxiety and Depression Score- Depression	0	0.011	0.182	0.278	0.055	0.139	0.003	0	0.088	0.082	0.49	0.001	.	0.045	0.054	0.051	0.002
		Social Support Scale: Practical Support Qunatity	0.07	0.181	0.252	0.494	0.054	0.065	0.037	0.176	0.315	0.185	0.298	0.041	0.045	.	0.386	0	0.234
		Social Support Scale: Practical Support Quality	0.019	0.221	0.235	0.151	0.405	0.221	0.164	0.083	0.101	0.327	0.121	0.128	0.054	0.386	.	0.36	0
		Social Support Scale: Emotional Support Qunatity	0.069	0.078	0.443	0.206	0.035	0.061	0.232	0.201	0.123	0.187	0.061	0.159	0.051	0	0.36	.	0.273
		Social Support Scale: Emotional Support Quality	0	0.016	0.486	0.342	0.367	0.429	0.153	0.028	0.061	0.311	0.265	0.011	0.002	0.234	0	0.273	.
