# Supplementary material for: Predictors of Loneliness in Parkinson's Disease and Craniocervical Dystonia
Source: Mov Disord Clin Pract. 2025 Apr 29;12(9):1302–12. doi: 10.1002/mdc3.70098 (PMC12481432; doi:10.1002/mdc3.70098)
Supplement: Supplementary file 3 — Data S3. Multiple regression models for Parkinson's disease and focal/segmental craniocervical dystonia. [file MDC3-12-1302-s002.xlsx]

## Sheet: PD regression model
	Multiple regression model for Parkinson's disease				Loneliness in PD and craniocervical dystonia
		Standardized Coefficients		95 % Confidence Interval for B	95 % Confidence Interval for B
		Beta	Sig.	Lower Bound	Upper Bound
	Age	0.104	0.255	-0.099	0.366
	Gender	0.136	0.116	-0.725	6.442
	Months since diagnosis	-0.068	0.417	-0.046	0.019
	Subjective Happiness Scale	-0.127	0.254	-4.11	1.106
	Brief Resilience Scale	0.083	0.406	-1.774	4.323
	Trait Hope Angency	-0.078	0.49	-0.589	0.286
	Life Orientation Total Score	-0.247	0.017	-1.17	-0.132
	Self-Esteem Questionnaire	0.051	0.662	-0.451	0.704
	Stigma Scale	0.367	0.002	0.407	1.592
	EQ5D-Mobility	-0.184	0.121	-4.025	0.482
	EQ5D-Pain/ Discomfort	-0.106	0.337	-3.836	1.337
	EPQ-SF: Extraversion	-0.089	0.28	-0.785	0.231
	Hospital Anxiety and Depression Score - Anxiety	0.079	0.497	-0.389	0.793
	Hospital Anxiety and Depression Score - Depression	-0.26	0.128	-1.921	0.247
	Hoehn & Yahr - self rated	0.091	0.37	-0.912	2.412
	PDQ-8 Total Score	0.273	0.097	-0.089	1.044
	Apathy Scale: Cognitive Aspects	-0.065	0.453	-0.503	0.227
	Apathy Scale: General Apathy	-0.076	0.355	-0.512	0.187
	Non-Motor Symptoms of PD	0.26	0.008	0.071	0.411
	Social Support Scale: Practical Support Quantity	0.069	0.574	-0.833	1.489
	Social Support Scale: Practical Support Quality	-0.415	0.007	-9.308	-1.611
	Social Support Scale: Emotional Support Quantity	-0.163	0.179	-1.745	0.333
	Social Support Scale: Emotional Support Quality	0.055	0.724	-3.176	4.542
	a. Dependent Variable: Loneliness Scale

## Sheet: Dystonia regression model
	Multiple regression model for focal/segmental craniocervical dystonia				Loneliness in PD and craniocervical dystonia
		Standardized Coefficients		95 % Confidence Interval for B	95 % Confidence Interval for B
		Beta	Sig.	Lower Bound	Upper Bound
	Age	-0.185	0.124	-0.545	0.068
	Gender	0.144	0.14	-1.335	9.175
	Months since diagnosis	-0.108	0.254	-0.026	0.007
	Subjective Happiness Scale	-0.133	0.338	-4.797	1.68
	Brief Resilience Scale	-0.152	0.218	-6.098	1.427
	Trait Hope Angency	-0.086	0.436	-0.928	0.407
	Life Orientation Total Score	0.097	0.48	-0.451	0.945
	Self-Esteem Questionnaire	-0.092	0.463	-0.873	0.404
	Stigma Scale	0.308	0.028	0.121	1.8
	EQ5D-Mobility	-0.058	0.66	-4.046	2.587
	EQ5D-Pain/ Discomfort	-0.04	0.725	-3.824	2.681
	EPQ-SF: Extraversion	-0.143	0.14	-1.328	0.193
	Hospital Anxiety and Depression Score- Anxiety	-0.075	0.604	-1.077	0.633
	Hospital Anxiety and Depression Score- Depression	0.144	0.333	-0.556	1.606
	Social Support Scale: Practical Support Quantity	-0.069	0.611	-1.855	1.102
	Social Support Scale: Practical Support Quality	-0.063	0.771	-5.574	4.162
	Social Support Scale: Emotional Support Quantity	-0.206	0.117	-2.427	0.279
	Social Support Scale: Emotional Support Quality	-0.137	0.528	-7.046	3.664
	a. Dependent Variable: Loneliness Scale
